# Supplementary material for: Intrinsic Tau Acetylation Is Coupled to Auto-Proteolytic Tau Fragmentation
Source: PLoS One. 2016 Jul 6;11(7):e0158470. doi: 10.1371/journal.pone.0158470 (PMC4934699; doi:10.1371/journal.pone.0158470)
Supplement: S1 Table — Tau in vitro acylation reactions were performed for 1hr at 37° using propionyl-CoA and butyryl-CoA, slightly longer acyl-coA derivatives compared to acetyl-CoA, and 1.0 μg reaction products were resolved by gel elecrophoresis and analyzed by mass spectrometry (see methods). Unambiguously modified lysines were identified and sorted by location within the tau-K18 protein sequence. The identified lysines shown in column 2 correspond to lysines that are underlined in Fig 5A. (XLS) [file pone.0158470.s003.xls]

## Sheet: tau-K18 propionylation.xls
Peptide Sequence	Site	Probability	Modifications	SEQUEST XCorr	SEQUEST deltaCn	Observed	Actual Mass	Charge	Delta Da	Delta PPM	TIC	Start	Stop
(K)IGSTEnLkHqPGGGK(V)	K267	0.95	Deamidation (+1), propionyl (+56), Deamidation (+1)	3.2963	0.529563	790.702	1579.39	2	-0.395	-249.9	10982.1	260	274
(K)IGSTEnLkHQPGGGK(V)	K267	0.95	Deamidation (+1), propionyl (+56)	4.35526	0.005975	790.316	1578.62	2	-0.1825	-115.6	644437	260	274
(K)IGSTEnLkHQPGGGK(V)	K267	0.95	Deamidation (+1), propionyl (+56)	4.02422	0.0262817	790.175	1578.34	2	-0.4653	-294.6	49560	260	274
(K)IGSTEnLkHQPGGGK(V)	K267	0.95	Deamidation (+1), propionyl (+56)	3.15713	0	527.284	1578.83	3	0.02948	18.66	487574	260	274
(K)IGSTENLkHQPGGGK(V)	K267	0.95	propionyl (+56)	4.49427	0	790.121	1578.23	2	0.4115	260.6	496471	260	274
(K)HQPGGGkVQIINK(K)	K274	0.95	propionyl (+56)	3.14374	0.0832145	716.378	1430.74	2	-0.05765	-40.26	120329	268	280
(K)HQPGGGkVQIINK(K)	K274	0.95	propionyl (+56)	2.87758	-0.0229434	716.442	1430.87	2	0.07053	49.26	356952	268	280
(K)VQIINkK(L)	K280	0.95	propionyl (+56)	1.60751	0.215257	898.629	897.621	1	0.0565	62.88	11226.5	275	281
(K)kLDLSnVQSk(C)	K281/K290	0.95	propionyl (+56), Deamidation (+1), propionyl (+56)	2.99175	0.868973	622.849	1243.68	2	0.01696	13.63	7271.09	281	290
(K)kLDLSnVQSk(C)	K281/K290	0.95	propionyl (+56), Deamidation (+1), propionyl (+56)	2.54807	0.698157	623.029	1244.04	2	0.3767	302.6	119947	281	290
(K)KLDLSNVQSk(C)	K290	0.95	propionyl (+56)	2.1928	0.810914	1187.6	1186.59	1	-0.06746	-56.8	9352.86	281	290
(K)KLDLSNVQSk(C)	K290	0.95	propionyl (+56)	3.05275	0.844266	594.634	1187.25	2	0.5984	-340.3	30041.8	281	290
(K)KLDLSNVQSk(C)	K290	0.95	propionyl (+56)	2.72417	0.0948238	594.694	1187.37	2	0.7185	-239.2	4067.36	281	290
(K)KLDLSNVQSk(C)	K290	0.95	propionyl (+56)	2.54524	0.793134	594.202	1186.39	2	-0.2674	-225.2	13385.3	281	290
(K)KLDLSNVQSk(C)	K290	0.95	propionyl (+56)	2.53934	0.868521	594.578	1187.14	2	0.4854	408.6	6505.45	281	290
(K)KLDLSNVQSk(C)	K290	0.95	propionyl (+56)	2.88604	0.72733	396.188	1185.54	3	-1.114	-94.18	536646	281	290
(K)KLDLSNVQSk(C)	K290	0.95	propionyl (+56)	2.80079	0.724398	396.102	1185.28	3	-1.373	-312.1	336166	281	290
(K)LDLSNVQSk(C)	K290	0.95	propionyl (+56)	1.95961	0.829652	1059.46	1058.45	1	-0.1081	-102	25009.7	282	290
(K)LDLSNVQSk(C)	K290	0.95	propionyl (+56)	1.90537	0.853378	1059.48	1058.48	1	-0.08452	-79.77	24075	282	290
(K)LDLSNVQSk(C)	K290	0.95	propionyl (+56)	2.4882	0.878133	530.513	1059.01	2	0.45	424.5	22582.4	282	290
(K)LDLSNVQSk(C)	K290	0.95	propionyl (+56)	2.17271	0.878094	530.227	1058.44	2	-0.1206	-113.8	33619.1	282	290
(K)KLDLSNVqSk(C)	K290	0.95	Deamidation (+1), propionyl (+56)	3.30694	0.77704	594.664	1187.31	2	-0.3268	-275	97954.6	281	290
(K)KLDLSNVqSk(C)	K290	0.95	Deamidation (+1), propionyl (+56)	3.62395	0.849818	396.678	1187.01	3	-0.6283	315.1	1385550	281	290
(K)KLDLSNVqSk(C)	K290	0.95	Deamidation (+1), propionyl (+56)	2.82239	0.777457	594.901	1187.79	2	0.1469	123.6	6402.12	281	290
(K)KLDLSNVqSk(C)	K290	0.95	Deamidation (+1), propionyl (+56)	2.60832	0.846628	594.925	1187.84	2	0.196	164.9	11867.8	281	290
(K)KLDLSnVQSk(C)	K290	0.95	Deamidation (+1), propionyl (+56)	3.22735	0.829782	396.853	1187.54	3	-0.1013	-85.21	2384350	281	290
(K)LDLSnVQSk(C)	K290	0.95	Deamidation (+1), propionyl (+56)	2.58106	0.857689	530.768	1059.52	2	-0.02271	-21.41	20834.9	282	290
(K)LDLSnVQSk(C)	K290	0.95	Deamidation (+1), propionyl (+56)	1.54279	0.586306	1060.59	1059.59	1	0.04109	38.74	43210.5	282	290
(K)KLDLSNVqSkcGSK(D)	K290	0.95	Deamidation (+1), propionyl (+56), Carbamidomethyl (+57)	5.16291	0.00364313	810.779	1619.54	2	-0.2755	-170	30503.3	281	294
(K)LDLSNVQSkcGSK(D)	K290	0.95	propionyl (+56), Carbamidomethyl (+57)	4.3882	0.0955692	746.343	1490.67	2	-0.06832	-45.8	75317.5	282	294
(K)LDLSNVQSkcGSK(D)	K290	0.95	propionyl (+56), Carbamidomethyl (+57)	4.38933	0.121969	746.312	1490.61	2	-0.1314	-88.11	42065.3	282	294
(K)KLDLSNVqSkcGSk(D)	K290/K294	0.95	Deamidation (+1), propionyl (+56), Carbamidomethyl (+57), propionyl (+56)	3.8139	0.00181187	838.895	1675.78	2	-0.06943	-41.41	43213.4	281	294
(K)KLDLSNVqSkcGSk(D)	K290/K294	0.95	Deamidation (+1), propionyl (+56), Carbamidomethyl (+57), propionyl (+56)	3.65057	0.0091889	838.855	1675.7	2	-0.1494	-89.09	17354.3	281	294
(K)cGSkDNIK(H)	K294	0.95	Carbamidomethyl (+57), propionyl (+56)	2.95557	0.718757	489.54	977.065	2	0.6001	-411.7	83013.8	291	298
(K)VTSkcGSLGNIHHKPGGGqVEVK(S)	K321	0.95	propionyl (+56), Carbamidomethyl (+57), Deamidation (+1)	4.86441	-0.0127417	815.956	2444.85	3	-0.3976	-162.6	370037	318	340
(K)VTSkcGSLGnIHHKPGGGqVEVK(S)	K321	0.95	propionyl (+56), Carbamidomethyl (+57), Deamidation (+1), Deamidation (+1)	4.84756	0.0380951	816.293	2445.86	3	-0.3707	-151.5	30399.9	318	340
(K)cGSLGNIHHkPGGGQVEVK(S)	K331	0.95	Carbamidomethyl (+57), propionyl (+56)	3.16246	0.0982738	1015.54	2029.07	2	0.05498	27.08	16918.1	322	340
(K)cGSLGnIHHkPGGGQVEVK(S)	K331	0.95	Carbamidomethyl (+57), Deamidation (+1), propionyl (+56)	3.01087	0.0583904	1016.31	2030.61	2	0.6071	-194.7	106584	322	340
(K)cGSLGnIHHkPGGGQVEVK(S)	K331	0.95	Carbamidomethyl (+57), Deamidation (+1), propionyl (+56)	2.69	0.0664663	1015.82	2029.62	2	-0.3768	-185.6	186070	322	340
(K)cGSLGnIHHkPGGGQVEVK(S)	K331	0.95	Carbamidomethyl (+57), Deamidation (+1), propionyl (+56)	2.87586	0.00959965	677.545	2029.61	3	-0.3874	-190.8	11641	322	340
(K)cGSLGnIHHkPGGGqVEVK(S)	K331	0.95	Carbamidomethyl (+57), Deamidation (+1), propionyl (+56), Deamidation (+1)	3.81135	0.147502	678.138	2031.39	3	0.4084	200.9	286451	322	340
(K)cGSLGnIHHKPGGGqVEVkSEK(L)	K340	0.95	Carbamidomethyl (+57), Deamidation (+1), Deamidation (+1), propionyl (+56)	5.07975	0.0177154	792.562	2374.66	3	-0.4915	-206.9	803265	322	343
(K)SEkLDFK(D)	K343	0.95	propionyl (+56)	2.80458	0.776768	461.94	921.865	2	0.384	416.1	82601.3	341	347
(K)SEkLDFK(D)	K343	0.95	propionyl (+56)	2.3024	0.787037	462.063	922.111	2	0.6301	-403.7	22343.1	341	347
(K)SEkLDFKDR(V)	K343	0.95	propionyl (+56)	2.98612	0.532702	597.42	1192.83	2	0.217	181.8	51587.8	341	349
(K)SEkLDFKDR(V)	K343	0.95	propionyl (+56)	2.9635	0.622241	597.533	1193.05	2	0.4429	370.9	57467.1	341	349
(R)VQSkIGSLDNITHVPGGGNK(K)	K353	0.95	propionyl (+56)	4.05148	0.887593	692.77	2075.29	3	-0.8083	93.66	108902	350	369
(R)VQSkIGSLDNITHVPGGGNK(K)	K353	0.95	propionyl (+56)	3.67261	0.895522	692.744	2075.21	3	-0.8876	55.47	147807	350	369
(K)IGSLDNITHVPGGGnkK(I)	K369	0.95	Deamidation (+1), propionyl (+56)	3.91793	0	882.398	1762.78	2	-0.1399	-79.3	39244.1	354	370
(K)IGSLDNITHVPGGGnkK(I)	K369	0.95	Deamidation (+1), propionyl (+56)	3.84333	-0.0021686	882.296	1762.58	2	-0.3447	-195.5	45609.9	354	370
(K)IGSLDNITHVPGGGnkK(I)	K369	0.95	Deamidation (+1), propionyl (+56)	3.7143	0.00799846	588.739	1763.19	3	0.2721	154.3	182892	354	370
(K)IGSLDNITHVPGGGNKk(I)	K370	0.95	propionyl (+56)	3.41258	-0.036086	588.392	1762.15	3	0.2153	122.1	231420	354	370

## Sheet: tau-K18 butyrylation
Peptide Sequence	Site	Proabability	SEQUEST XCorr	SEQUEST deltaCn	Modifications	Observed	Actual Mass	Charge	Delta Da	Delta PPM	TIC	Start	Stop
(K)IGSTENLkHQPGGGK(V)	K267	0.95	4.10139	0.752404	butyryl (+70)	796.89	1591.76	2	-0.06751	-42.39	192700	260	274
(K)IGSTENLkHQPGGGK(V)	K267	0.95	4.26557	0.721068	butyryl (+70)	797.117	1592.22	2	0.3865	242.6	258874	260	274
(K)HQPGGGkVQIINK(K)	K274	0.95	2.94135	0.990745	butyryl (+70)	482.672	1444.99	3	0.1784	123.4	17518.9	268	280
(K)IGSTENLKHQPGGGkVqIINK(K)	K274	0.95	4.60251	0.00463199	butyryl (+70), Deamidation (+1)	763.573	2287.7	3	-0.5528	196.6	35660.1	260	280
(K)HQPGGGkVqIINK(K)	K274	0.95	3.17359	0	butyryl (+70), Deamidation (+1)	724.183	1446.35	2	0.5526	-311	155225	268	280
(K)HQPGGGkVqIINKK(L)	K274	0.95	2.49584	0.0285388	butyryl (+70), Deamidation (+1)	788.144	1574.27	2	0.3799	241.2	22520.3	268	281
(K)IGSTENLKHqPGGGkVQIINK(K)	K274	0.95	4.31584	-0.0130451	Deamidation (+1), butyryl (+70)	763.724	2288.15	3	-0.0989	-43.2	36598.5	260	280
(K)HqPGGGkVQIINK(K)	K274	0.95	3.08933	-0.0163206	Deamidation (+1), butyryl (+70)	724.564	1447.11	2	1.315	215.5	183132	268	280
(K)VQIINkK(L)	K280	0.95	1.80283	0.0826817	butyryl (+70)	912.444	911.436	1	-0.1441	-157.9	175009	275	281
(K)VQIINkK(L)	K280	0.95	2.03247	0.0984953	butyryl (+70)	457.018	912.021	2	0.4408	482.8	240214	275	281
(K)KLDLSnVqSk(C)	K290	0.95	2.76604	0.670788	Deamidation (+1), Deamidation (+1), butyryl (+70)	401.714	1202.12	3	-0.5204	400.9	14910.2	281	290
(K)KLDLSNVQSk(C)	K290	0.95	3.70435	0.821552	butyryl (+70)	601.192	1200.37	2	-0.303	-252.2	7219.49	281	290
(K)KLDLSNVQSk(C)	K290	0.95	3.70782	0.821832	butyryl (+70)	601.621	1201.23	2	0.5561	-371.5	16425.5	281	290
(K)KLDLSNVQSk(C)	K290	0.95	2.62565	0.809249	butyryl (+70)	1201.65	1200.64	1	-0.03354	-27.92	10782.4	281	290
(K)KLDLSNVQSk(C)	K290	0.95	2.65122	0.188463	butyryl (+70)	1201.6	1200.6	1	-0.07627	-63.47	7732.25	281	290
(K)KLDLSNVQSk(C)	K290	0.95	3.39263	0.0246352	butyryl (+70)	601.524	1201.03	2	0.363	302	78676.9	281	290
(K)KLDLSNVQSk(C)	K290	0.95	3.29823	0.812604	butyryl (+70)	600.974	1199.93	2	-0.7376	220.8	55117.5	281	290
(K)KLDLSNVQSk(C)	K290	0.95	2.87833	0.794598	butyryl (+70)	601.323	1200.63	2	-0.03948	-32.85	18637.4	281	290
(K)KLDLSNVQSk(C)	K290	0.95	2.8906	0.327165	butyryl (+70)	601.136	1200.26	2	-0.4144	-344.9	8677.12	281	290
(K)KLDLSNVQSk(C)	K290	0.95	2.90615	0.703533	butyryl (+70)	601.637	1201.26	2	0.5874	-345.5	16268.1	281	290
(K)KLDLSNVQSk(C)	K290	0.95	2.88921	0.847204	butyryl (+70)	601.671	1201.33	2	0.6562	-288.2	13599.7	281	290
(K)KLDLSNVQSk(C)	K290	0.95	2.80457	0.816119	butyryl (+70)	601.612	1201.21	2	0.5377	-386.8	4740.61	281	290
(K)KLDLSNVQSk(C)	K290	0.95	2.7129	0.763717	butyryl (+70)	601.585	1201.16	2	0.4842	402.8	8406.71	281	290
(K)KLDLSNVQSk(C)	K290	0.95	2.99763	0.885235	butyryl (+70)	400.994	1199.96	3	-0.71	243.7	2407710	281	290
(K)KLDLSNVQSk(C)	K290	0.95	2.36828	0.765779	butyryl (+70)	601.086	1200.16	2	-0.5135	407.3	3605.21	281	290
(K)KLDLSNVQSk(C)	K290	0.95	2.74251	0.806522	butyryl (+70)	401.357	1201.05	3	0.3788	315.1	6916.82	281	290
(K)LDLSNVQSk(C)	K290	0.95	2.06603	0.694041	butyryl (+70)	1073.49	1072.48	1	-0.09846	-91.72	16152	282	290
(K)LDLSNVQSk(C)	K290	0.95	2.71113	0.851456	butyryl (+70)	537.556	1073.1	2	0.5205	-449	21872	282	290
(K)LDLSNVQSk(C)	K290	0.95	2.48008	0.8409	butyryl (+70)	537.583	1073.15	2	0.5755	-397.7	19284.2	282	290
(K)LDLSNVQSk(C)	K290	0.95	1.57751	0.653334	butyryl (+70)	1073.43	1072.43	1	-0.1507	-140.4	15707.2	282	290
(K)LDLSNVQSk(C)	K290	0.95	2.37777	0.88172	butyryl (+70)	537.51	1073.01	2	0.4299	400.3	22860.9	282	290
(K)VqIINKKLDLSNVQSk(C)	K290	0.95	3.84085	0.0721138	Deamidation (+1), butyryl (+70)	633.156	1896.45	3	-0.6412	190.5	15750.7	275	290
(K)VqIINKKLDLSNVQSk(C)	K290	0.95	3.61632	0.0128906	Deamidation (+1), butyryl (+70)	633.283	1896.83	3	-0.2612	-137.6	12125.2	275	290
(K)KLDLSnVQSk(C)	K290	0.95	3.46954	0.829425	Deamidation (+1), butyryl (+70)	601.607	1201.2	2	-0.4567	-379.9	97436.8	281	290
(K)KLDLSnVQSk(C)	K290	0.95	3.05725	0.803308	Deamidation (+1), butyryl (+70)	601.776	1201.54	2	-0.118	-98.11	7879.53	281	290
(K)KLDLSNVqSk(C)	K290	0.95	3.19714	0.776124	Deamidation (+1), butyryl (+70)	602.219	1202.42	2	0.7679	-195.1	10157	281	290
(K)KLDLSNVqSk(C)	K290	0.95	2.84748	0.706259	Deamidation (+1), butyryl (+70)	601.701	1201.39	2	-0.2676	-222.6	5240.4	281	290
(K)KLDLSNVqSk(C)	K290	0.95	2.82172	0.752025	Deamidation (+1), butyryl (+70)	601.723	1201.43	2	-0.2243	-186.5	7384.16	281	290
(K)KLDLSNVqSk(C)	K290	0.95	3.30493	0	Deamidation (+1), butyryl (+70)	401.585	1201.73	3	0.07741	64.36	2876750	281	290
(K)KLDLSnVQSk(C)	K290	0.95	2.91836	0.714058	Deamidation (+1), butyryl (+70)	401.62	1201.84	3	0.1827	151.9	3956040	281	290
(K)KLDLSNVqSk(C)	K290	0.95	2.63205	0.645795	Deamidation (+1), butyryl (+70)	401.576	1201.71	3	0.05114	42.52	11521.4	281	290
(K)KLDLSNVqSkcGSK(D)	K290	0.95	4.59071	0.00589048	Deamidation (+1), butyryl (+70), Carbamidomethyl (+57)	817.769	1633.52	2	-0.3114	-190.5	91457.4	281	294
(K)kLDLSNVQSk(C)	K281/K290	0.95	3.92144	0.754926	butyryl (+70), butyryl (+70)	636.412	1270.81	2	0.09615	75.6	61939.3	281	290
(K)kLDLSNVQSk(C)	K281/K290	0.95	2.82545	0.689299	butyryl (+70), butyryl (+70)	636.54	1271.06	2	0.3512	276	3587.03	281	290
(K)kLDLSNVQSk(C)	K281/K290	0.95	2.51884	0.678209	butyryl (+70), butyryl (+70)	424.587	1270.74	3	0.02506	19.71	24853.3	281	290
(K)cGSkDNIK(H)	K294	0.95	2.16915	0.836098	Carbamidomethyl (+57), butyryl (+70)	496.325	990.636	2	0.1551	156.4	852737	291	298
(K)KLDLSNVqSkcGSk(D)	K290/K294	0.95	3.59336	0.00348041	Deamidation (+1), butyryl (+70), Carbamidomethyl (+57), butyryl (+70)	852.814	1703.61	2	-0.2627	-154.1	33304.9	281	294
(K)LDLSNVqSkcGSk(D)	K290/K294	0.95	2.96705	0.44266	Deamidation (+1), butyryl (+70), Carbamidomethyl (+57), butyryl (+70)	788.68	1575.35	2	-0.4353	-276.1	33233.5	282	294
(K)HVPGGGSVqIVYkPVDLSK(V)	K311	0.95	4.32414	0.725507	Deamidation (+1), butyryl (+70)	684.705	2051.09	3	0.9829	-9.667	14253.6	299	317
(K)VTSkcGSLGNIHHKPGGGqVEVK(S)	K321	0.95	4.32796	0	butyryl (+70), Carbamidomethyl (+57), Deamidation (+1)	820.5	2458.48	3	-0.7829	89.38	168713	318	340
(K)VTSkcGSLGnIHHKPGGGqVEVK(S)	K321	0.95	5.26318	-0.0173507	butyryl (+70), Carbamidomethyl (+57), Deamidation (+1), Deamidation (+1)	821.071	2460.19	3	-0.05377	-21.85	171245	318	340
(K)cGSLGnIHHkPGGGQVEVK(S)	K331	0.95	3.26406	0.743119	Carbamidomethyl (+57), Deamidation (+1), butyryl (+70)	1023.16	2044.31	2	0.289	141.3	405872	322	340
(K)cGSLGnIHHkPGGGQVEVK(S)	K331	0.95	3.036	0.707694	Carbamidomethyl (+57), Deamidation (+1), butyryl (+70)	1022.79	2043.56	2	-0.4588	-224.4	373564	322	340
(K)cGSLGnIHHkPGGGQVEVK(S)	K331	0.95	2.54631	0.82225	Carbamidomethyl (+57), Deamidation (+1), butyryl (+70)	1022.72	2043.44	2	-0.5812	206.2	16340.6	322	340
(K)cGSLGNIHHKPGGGqVEVkSEK(L)	K340	0.95	4.45994	0	Carbamidomethyl (+57), Deamidation (+1), butyryl (+70)	797.076	2388.21	3	0.02077	8.694	279390	322	343
(K)SEkLDFKDR(V)	K343	0.95	2.60315	0.838161	butyryl (+70)	403.596	1207.77	3	1.142	114.9	39297.9	341	349
(R)VQSkIGSLDNITHVPGGGNK(K)	K353	0.95	4.38025	0.760139	butyryl (+70)	697.659	2089.96	3	-0.1563	-74.73	336720	350	369
(R)VQSkIGSLDNITHVPGGGnK(K)	K353	0.95	4.90854	0.0277003	butyryl (+70), Deamidation (+1)	1046.93	2091.85	2	0.7502	-120.7	11383.9	350	369
(R)VQSkIGSLDNITHVPGGGnK(K)	K353	0.95	3.84602	0	butyryl (+70), Deamidation (+1)	698.223	2091.65	3	0.5513	-215.7	263352	350	369
(R)VQSkIGSLDnITHVPGGGNK(K)	K353	0.95	3.60511	0.809293	butyryl (+70), Deamidation (+1)	697.713	2090.12	3	-0.9795	11.11	460894	350	369
(R)VQSkIGSLDnITHVPGGGnK(K)	K353	0.95	3.40111	-0.0232086	butyryl (+70), Deamidation (+1), Deamidation (+1)	698.281	2091.82	3	-0.2592	-123.8	473555	350	369
(R)VqSkIGSLDnITHVPGGGnK(K)	K353	0.95	3.15243	0.906237	Deamidation (+1), butyryl (+70), Deamidation (+1), Deamidation (+1)	698.968	2093.88	3	0.8182	-88.08	20075.4	350	369
(K)IGSLDNITHVPGGGNkK(I)	K369	0.95	4.36078	0.0778347	butyryl (+70)	889.24	1776.47	2	0.5126	-275.8	46898.3	354	370
(K)IGSLDNITHVPGGGNkK(I)	K369	0.95	4.65118	0.0538775	butyryl (+70)	889.217	1776.42	2	0.4652	261.7	47347.2	354	370
(K)IGSLDNITHVPGGGNkK(I)	K369	0.95	3.70824	-0.0181673	butyryl (+70)	593.058	1776.15	3	0.1982	111.5	118633	354	370
(K)IGSLDnITHVPGGGnk(K)	K369	0.95	3.07587	0.402295	Deamidation (+1), Deamidation (+1), butyryl (+70)	825.706	1649.4	2	-0.4291	-260	15596.1	354	369
(K)IGSLDnITHVPGGGnk(K)	K369	0.95	2.68893	0.584892	Deamidation (+1), Deamidation (+1), butyryl (+70)	825.904	1649.79	2	-0.03306	-20.02	74278.1	354	369
(K)IGSLDnITHVPGGGnk(K)	K369	0.95	3.45112	0.220607	Deamidation (+1), Deamidation (+1), butyryl (+70)	550.976	1649.91	3	0.08113	49.14	102303	354	369
(K)IGSLDnITHVPGGGnk(K)	K369	0.95	3.25896	0.201495	Deamidation (+1), Deamidation (+1), butyryl (+70)	550.85	1649.53	3	-0.2975	-180.3	65030.8	354	369
(K)IGSLDnITHVPGGGnk(K)	K369	0.95	2.64712	0.617987	Deamidation (+1), Deamidation (+1), butyryl (+70)	826.211	1650.41	2	0.581	-255.4	95525.7	354	369
